# Supplementary material for: Selective Control by Pistacia vera L. and Its Carotenoid Zeaxanthin on SARS-CoV-2 Virus
Source: Int J Mol Sci. 2025 Feb 15;26(4):1667. doi: 10.3390/ijms26041667 (PMC11855127; doi:10.3390/ijms26041667)
Supplement: Supplementary file 1 [file ijms-26-01667-s001.zip]

Archive with 1 entries (1 files):
- ijms-3442842-supplementary.pdf
